# Supplementary material for: A Facile Surface Modification Scheme for Medical-Grade Titanium and Polypropylene Using a Novel Mussel-Inspired Biomimetic Polymer with Cationic Quaternary Ammonium Functionalities for Antibacterial Application
Source: Polymers (Basel). 2024 Feb 12;16(4):503. doi: 10.3390/polym16040503 (PMC10893476; doi:10.3390/polym16040503)
Supplement: Supplementary file 1 [file polymers-16-00503-s001.zip]

Archive with 1 entries (1 files):
- polymers-2805718-supplementary.pdf
